# Supplementary material for: Hepatocyte Thorns, A Novel Drug-Induced Stress Response in Human and Mouse Liver Spheroids
Source: Cells. 2022 May 10;11(10):1597. doi: 10.3390/cells11101597 (PMC9139950; doi:10.3390/cells11101597)
Supplement: Supplementary file 1 [file cells-11-01597-s001.zip]

Archive with 9 entries (9 files):
- Supplementary Figure S1 - Mechanisms of thorn formation.tif
- Supplementary Figure S1.pdf
- Supplementary Figure S2 - Pan-cytokeratin western blot.tif
- Supplementary Figure S2.pdf
- Supplementary Figure S3 - Keratins in thorns and toxicity.tif
- Supplementary Figure S3.pdf
- Supplementary Table S1.pdf
- Supplementary Table S2.pdf
- Supplementary Table S3.pdf
